# Supplementary material for: Dual Effect of Combined Metformin and 2-Deoxy-D-Glucose Treatment on Mitochondrial Biogenesis and PD-L1 Expression in Triple-Negative Breast Cancer Cells
Source: Cancers (Basel). 2022 Mar 5;14(5):1343. doi: 10.3390/cancers14051343 (PMC8909901; doi:10.3390/cancers14051343)
Supplement: Supplementary file 1 [file cancers-14-01343-s001.zip]

Archive with 1 entries (1 files):
- cancers-1593975-SI.pdf
